# Supplementary material for: Applying amplification refractory mutation system technique to detecting cell-free fetal DNA for single-gene disorders purpose
Source: Front Genet. 2023 Apr 11;14:1071406. doi: 10.3389/fgene.2023.1071406 (PMC10128035; doi:10.3389/fgene.2023.1071406)
Supplement: Supplementary file 1 [file Table2.XLSX]

## Sheet: Sheet1
Supplementary table S2. Partially identified genes cuasing monogenic diseases
autosomal recessive	AAAS	AHI1	ATPAF2	CLN3	DHCR7	FAH	GJB6	HFE2	LIAS	MTTP	OTOF	POLG	SGCA	SMN1	TTPA
	ABCA4	AIPL1	ATR	CLN5	DHDDS	FAM126A	GJC2	HGSNAT	LIPA	MYO7A	PAH	POU1F1	SGCB	SMN2	TWNK
	ABCB11	AIRE	BBS1	CLN6	DLAT	FANCA	GLB1	HLCS	LMNA	NAGLU	PC	PPT1	SGCG	SMPD1	TYR
	ABCC8	ALDH3A2	BBS10	CLN8	DLD	FANCC	GLDC	HMGCL	LRPPRC	NAGS	PCCA	PREPL	SGSH	SNAP29	UBE3A
	ACAD9	ALDH4A1	BBS2	CLRN1	DOK7	FECH	GLE1	HPS1	LYST	NBN	PCCB	PRF1	SLC12A1	STAR	UGT1A1
	ACADM	ALDH5A1	BCKDHA	COL4A3	DPYD	FGA	GLIS3	HPS3	MAN2B1	NDUFS1	PCDH15	PROP1	SLC12A3	SUMF1	UNC13D
	ACADS	ALDOB	BCKDHB	COL4A4	DUOXA2	FH	GNMT	HSD17B4	MARS2	NEB	PDHB	PSAP	SLC12A6	SUOX	UQCRQ
	ACADVL	ALG6	BCS1L	COL7A1	DYSF	FKTN	GNPTAB	HYLS1	MCCC2	NEU1	PDHX	PTS	SLC17A5	SURF1	UROS
	ACAT1	ALPL	BLM	COX15	EIF2B5	FOXN1	GNS	IDUA	MCOLN1	NEUROG3	PEX1	PYGL	SLC19A3	TBCE	USH1C
	ACE	AMACR	BTD	CPS1	ELP1	FUCA1	GRHPR	IFT80	MEFV	NFU1	PEX2	RAPSN	SLC22A5	TCTN3	USH2A
	ACOX1	AMT	C12orf65	CPT1A	EMD	G6PC	GSS	IGF1	MFSD8	NHLRC1	PEX6	RARS2	SLC25A13	TFR2	VLDLR
	ADA	ARG1	CAPN3	CPT2	ENPP1	GAA	GUSB	INSR	MLC1	NPC1	PEX7	SACS	SLC25A15	TGM1	VPS13B
	ADAMTSL2	ARSA	CBS	CSTB	EPM2A	GALC	HADHA	ITGA6	MMAA	NPC2	PHGDH	SARS2	SLC25A22	TH	VPS33B
	ADGRG1	ARSB	CC2D2A	CTNS	ERBB3	GALNS	HAX1	ITGB4	MMAB	NPHP1	PKHD1	SBDS	SLC25A3	TMEM216	XPA
	AFG3L2	ASL	CDH23	CTSK	ETFA	GALT	HBA1	IVD	MMACHC	NPHP3	PLA2G6	SCNN1A	SLC26A2	TMEM70
	AGA	ASPA	CEP290	CYBA	ETFB	GBA	HBA2	KCNJ11	MMADHC	NPHP4	PLCE1	SCO2	SLC26A4	TPK1
	AGL	ASS1	CFTR	CYP1B1	ETFDH	GBE1	HBB	KCTD7	MMUT	NPHS1	PLEC	SDHA	SLC37A4	TPP1
	AGPS	ATM	CHAT	CYP27A1	ETHE1	GCDH	HESX1	LAMA3	MPC1	NPHS2	PLG	SDHAF1	SLC3A1	TSEN54
	AGXT	ATP7B	CHRNA1	CYP4V2	EVC2	GJA1	HEXA	LAMB3	MPI	NTRK1	PMM2	SERAC1	SLC45A2	TSHB
	AHCY	ATP8B1	CHRNE	DBT	F2	GJB2	HEXB	LHX3	MPL	OCA2	PNPO	SFTPB	SLC7A7	TTC19
autosomal dominant	ACTA1	DEPDC5	GHR	LAMA4	POLR2A
	ACTA2	DNM1	GLI3	MPZ	PRRT2
	ACTA2	DNM1	GNAO1	MSH2	PTCH1
	AGBL1	EDAR	GNB1	MSH6	RB1
	ARID1B	EFTUD2	GRIA4	MSX2	RET
	BEST1	EHMT1	GRIN2A	MUC1	SALL1
	CACNA1A	EP300	GRIN2B	MYH11	SCN1A
	CDH2	EPCAM	HCN2	MYH3	SCN2A
	CDON	EXT2	HDAC4	MYH6	SETBP1
	CLCN1	FBN1	JAG1	MYT1L	SON
	CNOT1	FBN2	KCNC1	NAA15	SOS2
	COL10A1	FGFR2	KCNQ1	NF1	SOX11
	COL11A1	FGFR3	KCNT2	NF2	TBX1
	COL1A1	FGG	KIF1A	NIPBL	TCF12
	COL1A2	FLG	KMT2D	NOTCH1	TGFBI
	COL2A1	FLNB	KRT1	PAFAH1B1	TNNI3
	COL4A2	FLT4	KRT10	PHOX2B	TNNT2
	COL6A1	FOXP1	KRT6A	PIEZO1	TP63
	CUX2	GABBR2	KRT9	PKD1	TSC1
	DEPDC5	GANAB	KRT9	PKD2	TSC2

## Sheet: Sheet3
Mono-genic diseases	genes
Mental retardation or growth abnormality	AAAS
